# Supplementary material for: Evaluating the Causal Association Between Type 2 Diabetes and Alzheimer’s Disease: A Two-Sample Mendelian Randomization Study
Source: Biomedicines. 2025 Apr 30;13(5):1095. doi: 10.3390/biomedicines13051095 (PMC12108868; doi:10.3390/biomedicines13051095)
Supplement: Supplementary file 1 [file biomedicines-13-01095-s001.zip]

Archive with 1 entries (1 files):
- biomedicines-3564657-supplementary.pdf
